# Supplementary material for: A remarkable new species of Euragallia from Peru (Insecta, Hemiptera, Cicadellidae, Agalliini), including the description of a peculiar structure of the male genitalia
Source: Zookeys. 2012 Mar 29;(178):51–8. doi: 10.3897/zookeys.178.3038 (PMC3317622; doi:10.3897/zookeys.178.3038)
Supplement: XML Treatment for Euragallia batmani [file zookeys.178.3038-treatment1.xml]

<!DOCTYPE tp:taxon-treatment
  PUBLIC "-//TaxonX//DTD Taxonomic Treatment Publishing DTD v0 20100105//EN" "tax-treatment-NSO.dtd">
<tp:taxon-treatment xmlns:tp="http://www.plazi.org/taxpub"><tp:treatment-meta><mixed-citation publication-type="journal"><person-group><name><surname>Rodrigues</surname><given-names>Luiz G.</given-names></name><name><surname>Gonçalves</surname><given-names>Ana Clara</given-names></name><name><surname>Mejdalani</surname><given-names>Gabriel</given-names></name></person-group><article-title>A remarkable new species of 
                    <italic>Euragallia</italic> from Peru (Insecta, Hemiptera, Cicadellidae, Agalliini), including the description of a peculiar structure of the male genitalia
                </article-title><source>Zookeys</source><day>29</day><month>3</month><year>2012</year><volume>2012</volume><issue>178</issue><fpage>51</fpage><lpage>58</lpage><pub-id pub-id-type="doi">10.3897/zookeys.178.3038</pub-id></mixed-citation></tp:treatment-meta><tp:nomenclature><tp:taxon-name>
                        <tp:taxon-name-part taxon-name-part-type="genus">Euragallia</tp:taxon-name-part>
                        <tp:taxon-name-part taxon-name-part-type="species">batmani</tp:taxon-name-part>
                    <object-id xmlns:xlink="http://www.w3.org/1999/xlink" xlink:type="simple">urn:lsid:zoobank.org:act:6FFFBBDF-C9AD-4DBE-9378-AC942304551A</object-id>
                    <object-id xmlns:xlink="http://www.w3.org/1999/xlink" xlink:type="simple">http://species-id.net/wiki/Euragallia_batmani</object-id>
                    </tp:taxon-name><tp:taxon-authority>Rodrigues, Gonçalves &amp; Mejdalani</tp:taxon-authority><tp:taxon-status xmlns:xlink="http://www.w3.org/1999/xlink" xlink:type="simple">sp. n.</tp:taxon-status><xref ref-type="fig" rid="F1">Figs 1</xref><xref ref-type="fig" rid="F2">–11</xref></tp:nomenclature><tp:treatment-sec sec-type="Length"><title>Length.</title><p>Male holotype, 6.1 mm; male paratypes, 6.4–6.5 mm (n = 2).</p></tp:treatment-sec><tp:treatment-sec sec-type="Description"><title>Holotype description.</title><p><bold>Head and thorax.</bold> Ground color of dorsum mostly yellow to brown. Crown, in dorsal view (<xref ref-type="fig" rid="F1">Fig. 1</xref>), distinctly shorter medially than next to eyes; each side with fovea closer to inner eye margin than to median coronal line, each fovea with adjacent black macula; median portion of crown with black spot. Face (<xref ref-type="fig" rid="F1">Fig. 3</xref>) with distinct inverted Y-shaped dark brown macula; surface depressed medially; distance between ocelli greater than distance between each ocellus and adjacent inner eye margin; ocelli slightly closer to median line of face than to adjacent inner eye margin, each ocellus with adjacent fovea and small, inconspicuous dark brown macula. Frons (<xref ref-type="fig" rid="F1">Fig. 3</xref>) mostly yellow; lateral margins bordered by black line; disk with somewhat M-shaped figure formed by numerous small dark brown maculae. Genae (<xref ref-type="fig" rid="F1">Fig. 3</xref>) mostly yellow, with one dark brown macula adjacent to lorum and another adjacent to antennal base; surface striated. Clypeus (<xref ref-type="fig" rid="F1">Fig. 3</xref>) with transverse dark brown line at base and median dark brown macula; with small apical setae. Pronotum (<xref ref-type="fig" rid="F1">Fig. 1</xref>) with pair of black-marked depressions on anterior margin; disk weakly punctured and finely transversely striated; with pair of large dark brown triangular maculae on posterior half, dark brown longitudinal line extending from anterior to posterior margin on middle portion, and dark brown macula between apex of each triangular macula and median line. Basal portion ofmesonotum (<xref ref-type="fig" rid="F1">Fig. 1</xref>) with triangular dark brown macula located medially and pair of larger, lateral dark brown triangular maculae, these three maculae delimiting yellow, somewhat M-shaped area; pair of dark brown spots close to transverse sulcus. Forewings (<xref ref-type="fig" rid="F1">Figs 1, 2</xref>) opaque on basal third and along costal area until base of first apical cell, remainder of surface translucent; venation pronounced; claval veins almost entirely marked with pale yellow; corium veins marked with pale yellow on basal third, remainder mostly dark brown; claval apex marked with pale yellow.</p><fig id="F1" position="float" orientation="portrait"><label>Figures 1–6. </label><caption><p><italic><tp:taxon-name>Euragallia batmani</tp:taxon-name></italic> sp. n., body and external male genitalia. <bold>1</bold> body, dorsal view <bold>2</bold> body, lateral view <bold>3</bold> face, frontal view <bold>4</bold> pygofer, lateral view <bold>5</bold> valve (VAL) and (fused) subgenital plates (SGP), ventral view <bold>6</bold> apical portion of subgenital plate, laterodorsal view.</p></caption><graphic xmlns:xlink="http://www.w3.org/1999/xlink" xlink:href="ZooKeys-178-051-g001.jpg" position="float" orientation="portrait" xlink:type="simple"/></fig><p><bold>Metathoracic leg chaetotaxy.</bold> Row I of tibia with ten primary setae, equal in size and shape, bases slightly elevated. Row II with seven primary setae, bases elevated. Row III with eight primary setae, most proximal one almost aligned with third seta of row II. Row IV with approximately 25 primary elongate setae, increasing in size towards tibia apex; intercalary setae present; distal setae indistinct from the others of the row. Apex of <!--PageBreak-->tibia with distal transverse row formed by conspicuous spurs. Plantar surface of first tarsomere with small setae uniformly distributed; apex bearing one conspicuous platella.</p><p><bold>Male genitalia.</bold> Pygofer (<xref ref-type="fig" rid="F1">Fig. 4</xref>), in lateral view, pronounced posteriorly, forming very long projection with about half of pygofer length; apex of projection hook-like; inner dorsal margin with elongate process extending ventrally and then gradually curved posteriorly, armed apically with irregular dentiform projections. Valve (<xref ref-type="fig" rid="F1">Fig. 5</xref>) trapezo<!--PageBreak-->idal, fused to subgenital plates. The latter (<xref ref-type="fig" rid="F1">Fig. 5</xref>), in ventral view, completely fused to each other, subtriangular, with slight apical emargination; surface with small scattered setae; apical portion, in lateral view, curved dorsally, with some well-developed setae and scale-like sculpture (<xref ref-type="fig" rid="F1">Fig. 6</xref>). Connective membranous. Styles (<xref ref-type="fig" rid="F2">Fig. 7</xref>), in dorsal view, expanded on apical third, club-shaped, bearing small apical claw-like projection directed inward; basal portion of style with elongate sclerotized projection, which is fused apically to the dorsal apical portion of subgenital plate and lays on a groove on outer style margin (<xref ref-type="fig" rid="F2">Fig. 7</xref> – PSC [<italic>plate-style connective</italic>]). Aedeagus (<xref ref-type="fig" rid="F2">Fig. 8</xref>) symmetrical; shaft, in lateral view, strongly flattened dorsoventrally, base directed ventrally, then gradually curved dorsally; apical portion directed posterodorsally, bearing pair of subapical, slender lateral spiniform processes (<xref ref-type="fig" rid="F2">Fig. 10</xref>) extending anteriorly for short distance; base of aedeagus, in dorsal view, with dorsal region well-developed, bearing lateral sclerotized projections resembling the open wings of a bat (<xref ref-type="fig" rid="F2">Fig. 9</xref> – WLP); base of aedeagus (<xref ref-type="fig" rid="F2">Fig. 8</xref>), in lateral view, with spiniform projection directed dorsally. Segment X (<xref ref-type="fig" rid="F2">Fig. 11</xref>), in lateral view, strongly sclerotized, bearing pair of small apical processes on each side.</p><fig id="F2" position="float" orientation="portrait"><label>Figures 7–11. </label><caption><p><italic><tp:taxon-name>Euragallia batmani</tp:taxon-name></italic> sp. n., internal male genitalia and anal tube. <bold>7</bold> style (STY), dorsal view (PSC = plate-style connective) <bold>8</bold> aedeagus, lateral view <bold>9</bold> dorsal region of basal portion of aedeagus, dorsal view (WLP = wing-like projection) <bold>10</bold> apical portion of aedeagus, caudal view <bold>11</bold> anal tube, lateral view.</p></caption><graphic xmlns:xlink="http://www.w3.org/1999/xlink" xlink:href="ZooKeys-178-051-g002.jpg" position="float" orientation="portrait" xlink:type="simple"/></fig><!--PageBreak--><p><bold>Female unknown.</bold></p></tp:treatment-sec><tp:treatment-sec sec-type="Intraspecific variation"><title>Intraspecific variation.</title><p>The number of primary setae on the rows of the metathoracic tibia may vary slightly; for instance, the number of setae on row III may be eight (holotype) or nine (one paratype). Additional cross veins may be present on the forewings; for instance, the median anteapical cell may be divided by a cross vein. The basal portion of the forewings may be more translucent than in the holotype.</p></tp:treatment-sec><tp:treatment-sec sec-type="Etymology"><title>Etymology. </title><p>The specific epithet, <italic>batmani</italic>, is a reference to the dorsal region of the aedeagal base in dorsal view (<xref ref-type="fig" rid="F2">Fig. 9</xref>), which closely resembles the open wings of a bat, like those of the Batman symbol.</p></tp:treatment-sec><tp:treatment-sec sec-type="Type material"><title>Type material.</title><p>Peru, Pasco Department. Holotype: male, “Peru: Pasco, Yanachaga-Chemil- \ lén N.P., Huampal Stn. <named-content xmlns:xlink="http://www.w3.org/1999/xlink" content-type="dwc:verbatimCoordinates" xlink:type="simple">10°11'9"S, 75°34'27"W</named-content>, 1050m, 6–9 X 2002 \ D. Takiya, C. Peña, R. Rakitov \ Malaise trap acr. R. Huancabamba” (MUSM). Paratypes: two males with same data as the holotype (INHS, MNRJ).</p></tp:treatment-sec></tp:taxon-treatment>
